# Supplementary material for: Tracking Changes in Primary Care Clinicians’ Medicaid Participation Using Novel Methods
Source: Int J Environ Res Public Health. 2025 Aug 27;22(9):1339. doi: 10.3390/ijerph22091339 (PMC12470067; doi:10.3390/ijerph22091339)
Supplement: Supplementary file 1 [file ijerph-22-01339-s001.zip]

Archive with 1 entries (1 files):
- ijerph-3742098-supplementary.pdf
